# Supplementary material for: Quantification of cytosine modifications in the aged mouse brain
Source: Neuropsychopharmacol Rep. 2023 Dec 6;44(1):250–5. doi: 10.1002/npr2.12396 (PMC10932792; doi:10.1002/npr2.12396)
Supplement: Supplementary file 1 — Table S1 [file NPR2-44-250-s001.zip › npr212396-sup-0001-TableS1.xlsx]

## Sheet: Sheet1
	brain region	methylation (%)	5hmC signal intensity	5fC (%)
12w male 1	fl	78.7998	2591569	0.101662
12w male 2	fl	80.4993	5500954	0.0866449
12w female 1	fl	81.2986	7998342	0.0544002
12w female 2	fl	77.9656	11482260	0.0659682
48w male 1	fl	82.4064	3572437	na
48w male 2	fl	84.8003	7675754	na
48w female 1	fl	80.4462	10001460	na
48w female 2	fl	79.8748	10298660	na
101w male 1	fl	85.3992	4377572	0.0914961
101w male 2	fl	82.4712	8803619	0.100069
101w female 1	fl	89.8599	10192850	0.0886463
101w female 2	fl	87.748	9972556	0.104854
12w male 1	cr	82.4458	9534128	0.0741427
12w male 2	cr	86.2016	8356628	0.0685532
12w female 1	cr	83.1844	8895091	0.0292097
12w female 2	cr	83.9691	8887045	0.0458641
48w male 1	cr	85.2911	9208580	na
48w male 2	cr	88.8582	10601010	na
48w female 1	cr	83.6704	13743470	na
48w female 2	cr	86.9198	11889240	na
101w male 1	cr	87.745	10053740	0.0542127
101w male 2	cr	78.5519	9759146	0.0496872
101w female 1	cr	87.8331	10676580	0.0464836
101w female 2	cr	84.329	10929520	0.0667252
12w male 1	hp	87.9742	5538434	na
12w male 2	hp	89.0723	4636914	na
12w female 1	hp	84.0771	4540354	na
12w female 2	hp	85.9114	5265350	na
48w male 1	hp	88.0944	5807960	na
48w male 2	hp	90.1376	5144520	na
48w female 1	hp	88.2609	4295008	na
48w female 2	hp	88.5134	4807422	na
101w male 1	hp	94.5347	5338570	na
101w male 2	hp	85.1397	4996662	na
101w female 1	hp	89.1326	3871924	na
101w female 2	hp	87.8788	5572646	na
12w male 1	bg	73.3157	4823439	0.103405
12w male 2	bg	74.6527	5486007	0.0777814
12w female 1	bg	78.1445	4701470	0.0696546
12w female 2	bg	78.47	7340502	0.0540049
48w male 1	bg	80.6746	5308242	na
48w male 2	bg	78.0915	4738838	na
48w female 1	bg	79.2398	4302828	na
48w female 2	bg	77.7621	5466242	na
101w male 1	bg	77.9639	4150964	0.036835
101w male 2	bg	79.5003	5259734	0.0481108
101w female 1	bg	79.7486	3999051	0.0367178
101w female 2	bg	77.1861	5760870	0.0460492
12w male 1	ce	78.2955	2134248	0.0677774
12w male 2	ce	79.5991	1410027	0.0657721
12w female 1	ce	80.5904	1839552	0.0317775
12w female 2	ce	78.0404	1672876	0.0376561
48w male 1	ce	79.6453	2442903	na
48w male 2	ce	77.6998	2421332	na
48w female 1	ce	79.702	1974651	na
48w female 2	ce	72.6451	1527909	na
101w male 1	ce	80.4904	2787736	0.062002
101w male 2	ce	72.334	2530887	0.0425112
101w female 1	ce	77.927	1915173	0.0453461
101w female 2	ce	77.2592	2764671	0.0616231
12w male 1	heart	67.5931	967454	na
12w male 2	heart	72.902	535089	na
12w female 1	heart	78.8162	720784	na
12w female 2	heart	69.3984	580242	na
48w male 1	heart	72.5305	725307	na
48w male 2	heart	75.2708	680325	na
48w female 1	heart	72.186	637072	na
48w female 2	heart	79.2078	523696	na
101w male 1	heart	76.5995	740259	na
101w male 2	heart	71.365	464852	na
101w female 1	heart	74.7769	466967	na
101w female 2	heart	73.4463	615099	na
